# Supplementary material for: Anti-Inflammatory Responses Produced with Nippostrongylus brasiliensis-Derived Uridine via the Mitochondrial ATP-Sensitive Potassium Channel and Its Anti-Atherosclerosis Effect in an Apolipoprotein E Gene Knockout Mouse Model
Source: Biomolecules. 2024 Jun 8;14(6):672. doi: 10.3390/biom14060672 (PMC11201709; doi:10.3390/biom14060672)
Supplement: Supplementary file 1 [file biomolecules-14-00672-s001.zip]

Archive with 31 entries (30 files):
- biomolecules-3021225-Supplementary information S2.pdf
- Supplementary information S1-Table S1.xlsx
- Supplementary information S2 (original images of WB)/
- Supplementary information S2 (original images of WB)/GAPDHó┘ -1.tif
- Supplementary information S2 (original images of WB)/GAPDHó┘ screenshot.tif
- Supplementary information S2 (original images of WB)/GAPDHó┘.tif
- Supplementary information S2 (original images of WB)/GAPDHó┌ -1.tif
- Supplementary information S2 (original images of WB)/GAPDHó┌ screenshot.tif
- Supplementary information S2 (original images of WB)/GAPDHó┌.tif
- Supplementary information S2 (original images of WB)/GAPDHó█ screenshot.tif
- Supplementary information S2 (original images of WB)/GAPDHó█-1.tif
- Supplementary information S2 (original images of WB)/GAPDHó█.tif
- Supplementary information S2 (original images of WB)/NF-kBó┘ -1.tif
- Supplementary information S2 (original images of WB)/NF-kBó┘ screenshot.tif
- Supplementary information S2 (original images of WB)/NF-kBó┘.tif
- Supplementary information S2 (original images of WB)/NF-kBó┌ -1.tif
- Supplementary information S2 (original images of WB)/NF-kBó┌ screenshot.tif
- Supplementary information S2 (original images of WB)/NF-kBó┌.tif
- Supplementary information S2 (original images of WB)/NF-kBó█ screenshot.tif
- Supplementary information S2 (original images of WB)/NF-kBó█-1.tif
- Supplementary information S2 (original images of WB)/NF-kBó█.tif
- Supplementary information S2 (original images of WB)/NF-a╩B.jpg
- Supplementary information S2 (original images of WB)/p-NF-kBó┘ screenshot.tif
- Supplementary information S2 (original images of WB)/p-NF-kBó┘-1.tif
- Supplementary information S2 (original images of WB)/p-NF-kBó┘.tif
- Supplementary information S2 (original images of WB)/p-NF-kBó┌ screenshot.tif
- Supplementary information S2 (original images of WB)/p-NF-kBó┌-1.tif
- Supplementary information S2 (original images of WB)/p-NF-kBó┌.tif
- Supplementary information S2 (original images of WB)/p-NF-kBó█ screenshot.tif
- Supplementary information S2 (original images of WB)/p-NF-kBó█-1.tif
- Supplementary information S2 (original images of WB)/p-NF-kBó█.tif
