# Supplementary material for: Anti-Inflammatory Responses Produced with Nippostrongylus brasiliensis-Derived Uridine via the Mitochondrial ATP-Sensitive Potassium Channel and Its Anti-Atherosclerosis Effect in an Apolipoprotein E Gene Knockout Mouse Model
Source: Biomolecules. 2024 Jun 8;14(6):672. doi: 10.3390/biom14060672 (PMC11201709; doi:10.3390/biom14060672)
Supplement: Supplementary file 1 [file biomolecules-14-00672-s001.zip › Supplementary information S1-Table S1.xlsx]

## Sheet: I vs C
	VIP	mean_I	sd_I	mean_C	sd_C	Fold Change_I/C	log2(FC_I/C)	p.value	FDR
Pyrrole-2-carboxylic acid	1.65118	2.87275e+08	1.93862e+08	6.07069e+07	2.55862e+07	4.7322	2.2425	0.0121858	0.34346
Ketoleucine	1.99119	2.22058e+07	5.8324e+06	9.5001e+06	4.14216e+06	2.3374	1.2249	0.0121858	0.34346
Aminoadipic acid	1.71644	7.51791e+06	4.20738e+06	1.37062e+08	1.03768e+08	0.054851	-4.1884	0.0121858	0.34346
3-Hydroxymethylglutaric acid	2.08636	1.91881e+08	4.07442e+07	4.28729e+08	1.06824e+08	0.44756	-1.1599	0.0121858	0.34346
2,3-Butanediol	2.35254	5.51954e+08	3.17303e+07	3.40431e+08	3.49704e+07	1.6213	0.69719	0.0121858	0.34346
4,5-Dihydroorotic acid	1.56923	4.06465e+07	3.48045e+07	3.78441e+06	541311	10.741	3.425	0.0121858	0.34346
Thymyl acetate	2.06773	8.7128e+07	6.36823e+06	6.34931e+07	9.91399e+06	1.3722	0.45654	0.0121858	0.34346
Diisobutyl phthalate	1.76253	1.48047e+07	1.00644e+07	1.5576e+06	103779	9.5048	3.2487	0.0121858	0.34346
17alpha,21-Dihydroxypregnenolone	1.41402	5.3811e+06	1.38175e+06	1.42705e+07	9.81375e+06	0.37708	-1.4071	0.0121858	0.34346
Erucic acid	1.86414	7.37034e+07	4.36713e+07	3.62918e+08	1.88981e+08	0.20309	-2.2998	0.0121858	0.34346
26-Hydroxyecdysone	1.73463	1.15288e+06	429916	5.14026e+06	3.10051e+06	0.22428	-2.1566	0.0121858	0.34346
Dihydrothymine	1.94453	8.98745e+07	4.2136e+07	1.74475e+07	1.12872e+07	5.1511	2.3649	0.0215717	0.35053
Hydroxykynurenine	1.7863	3.81189e+07	7.86952e+06	4.93148e+07	2.53898e+06	0.77297	-0.37152	0.0215717	0.35053
Deoxyuridine	1.41698	4.87505e+07	4.00649e+07	1.24166e+07	5.03889e+06	3.9262	1.9731	0.0215717	0.35053
Dehydroepiandrosterone	1.80366	7.35839e+07	3.97007e+07	2.84728e+08	1.47453e+08	0.25844	-1.9521	0.0215717	0.35053
3-Dehydrosphinganine	1.78202	2.18708e+08	9.98525e+07	5.24736e+08	2.04065e+08	0.4168	-1.2626	0.0215717	0.35053
Cyclic GMP	1.71922	4.41532e+08	1.57282e+08	6.70964e+08	9.42218e+07	0.65806	-0.60372	0.0215717	0.35053
1-Hydroxy-2-naphthoate	1.67411	6.01901e+07	5.06317e+07	43.4566	0	1385100	20.402	0.0253699	0.35053
Uridine	1.48059	2.03369e+07	2.11225e+07	43.4566	0	467980	18.836	0.0253699	0.35053
Sarcosine	1.92587	1.17018e+08	2.98618e+07	4.79084e+07	3.05389e+07	2.4425	1.2884	0.0367139	0.35053
Maleic acid	1.77706	8.66634e+07	8.29392e+07	4.19848e+08	2.34587e+08	0.20642	-2.2764	0.0367139	0.35053
Deoxyribose	1.18759	4.21655e+08	7.702e+07	1.49772e+09	1.52862e+09	0.28153	-1.8286	0.0367139	0.35053
Styrene Oxide	1.80256	8.92641e+06	4.89647e+06	1.78442e+07	4.21114e+06	0.50024	-0.99931	0.0367139	0.35053
Maltol	1.49432	3.2776e+08	2.42853e+08	8.82416e+07	3.34743e+07	3.7144	1.8931	0.0367139	0.35053
(R)-5,6-Dihydrothymine	1.70744	1.03208e+08	7.53325e+07	9.54751e+06	8.97529e+06	10.81	3.4343	0.0367139	0.35053
Kojic acid	1.6136	2.89544e+08	2.4288e+08	1.92666e+07	1.17565e+07	15.028	3.9096	0.0367139	0.35053
2-Keto-6-aminocaproate	1.58053	8.03264e+07	7.22499e+07	2.85171e+06	1.58259e+06	28.168	4.816	0.0367139	0.35053
Pelargonic acid	1.84811	6.62211e+07	9.04191e+06	5.05743e+07	5.73962e+06	1.3094	0.38889	0.0367139	0.35053
Diphenylamine	1.88567	1.96477e+07	2.05838e+06	2.40886e+07	2.03767e+06	0.81564	-0.29399	0.0367139	0.35053
Homovanillic acid	1.72765	5.86405e+07	3.35485e+07	1.47157e+07	9.1035e+06	3.9849	1.9945	0.0367139	0.35053
3-Methyl-L-tyrosine	1.18285	5.00956e+07	2.066e+07	6.70777e+08	8.87226e+08	0.074683	-3.7431	0.0367139	0.35053
Methyl jasmonate	1.76834	1.0379e+08	4.62931e+07	4.03202e+07	1.22742e+07	2.5742	1.3641	0.0367139	0.35053
Palmitoleic acid	1.79261	7.84664e+06	2.45409e+06	1.44901e+07	4.20584e+06	0.54152	-0.88492	0.0367139	0.35053
Vaccenic acid	1.68711	1.81069e+07	8.61581e+06	4.43566e+07	1.99814e+07	0.40821	-1.2926	0.0367139	0.35053
Alpha-dimorphecolic acid	1.58932	5.03184e+06	2.78313e+06	1.11343e+07	4.90331e+06	0.45192	-1.1459	0.0367139	0.35053
(6Z)-Octadecenoic acid	1.78942	1.12507e+07	9.05094e+06	2.57869e+07	5.69901e+06	0.4363	-1.1966	0.0367139	0.35053
Sphinganine	1.71733	3.65045e+07	7.28174e+06	5.39621e+07	1.19353e+07	0.67648	-0.56387	0.0367139	0.35053
Docosahexaenoic acid	1.71661	1.94633e+07	3.95018e+06	1.40212e+07	1.85017e+06	1.3881	0.47315	0.0367139	0.35053
Hydroxypropionic acid	1.14233	1.46926e+07	9.29053e+06	6.07482e+08	9.61523e+08	0.024186	-5.3697	0.0121858	0.481769
gamma-Aminobutyric acid	2.0059	4.71692e+07	2.35661e+07	1.07178e+07	4.16696e+06	4.401	2.1378	0.0121858	0.481769
Phenylethylamine	1.96764	2.29166e+07	7.38243e+06	1.18815e+07	1.74283e+06	1.9288	0.94767	0.0121858	0.481769
Cysteine-S-sulfate	1.75834	1.43731e+08	4.4206e+07	3.16851e+08	1.43191e+08	0.45362	-1.1404	0.0121858	0.481769
Urocanic acid	1.74872	4.41743e+06	406913	7.12163e+06	2.32915e+06	0.62028	-0.689	0.0215717	0.481769
Naringenin	2.00751	8.94668e+06	3.08585e+06	2.46279e+06	2.92021e+06	3.6327	1.8611	0.0215717	0.481769
Benzoate	1.75728	7.61211e+06	4.99117e+06	1.73958e+06	993652	4.3758	2.1296	0.0367139	0.50707
Uric acid	1.87375	2.83927e+07	1.70302e+07	7.72608e+07	3.32804e+07	0.36749	-1.4442	0.0367139	0.50707
Gemfibrozil	1.73958	3.46618e+06	2.85293e+06	1.24854e+07	7.43234e+06	0.27762	-1.8488	0.0367139	0.50707
Dibutyl phthalate	1.33695	9.50756e+06	9.98878e+06	1.89258e+06	1.35357e+06	5.0236	2.3287	0.0367139	0.50707
12-Keto-tetrahydro-leukotriene B4	1.67009	1.23678e+07	8.90125e+06	3.03371e+07	1.45211e+07	0.40768	-1.2945	0.0367139	0.50707
LysoPA(16:0/0:0)	1.83561	1.04866e+07	3.14711e+06	1.70306e+07	4.16345e+06	0.61575	-0.69958	0.0367139	0.50707

## Sheet: ES vs C
	VIP	mean_ES	sd_ES	mean_C	sd_C	Fold Change_ES/C	log2(FC_ES/C)	p.value	FDR
Pyrroline hydroxycarboxylic acid	1.75227	3.49035e+06	846411	43.4566	0	80318	16.293	0.0168046	0.115523
1-Hydroxy-2-naphthoate	1.18622	1.12834e+07	1.25471e+07	43.4566	0	259650	17.986	0.0168046	0.115523
Uridine	1.41504	2.43915e+06	1.87395e+06	43.4566	0	56128	15.776	0.0168046	0.115523
Antibiotic JI-20A	1.10669	43.4566	0	3.39279e+08	2.99666e+08	1.2809e-07	-22.896	0.0324733	0.115523
L-Alanine	1.75377	3.67532e+06	5.17696e+06	1.51786e+08	2.47578e+07	0.024214	-5.368	0.0368884	0.115523
L-Lactic acid	1.5724	4.36667e+07	8.04075e+06	1.68612e+07	8.68223e+06	2.5898	1.3728	0.0368884	0.115523
Maleic acid	1.36202	2.59667e+07	1.81181e+07	4.19848e+08	2.34587e+08	0.061848	-4.0151	0.0368884	0.115523
2-Hydroxybutyric acid	1.52571	8.61868e+07	3.70718e+07	2.35742e+07	7.15393e+06	3.656	1.8703	0.0368884	0.115523
Malonate	1.79293	5.5962e+07	5.76798e+06	3.49027e+06	1.67918e+06	16.034	4.003	0.0368884	0.115523
m-Cresol	1.71671	1.51977e+06	417311	2.31129e+07	4.83188e+06	0.065754	-3.9268	0.0368884	0.115523
Catechol	1.58377	8.26369e+08	7.99557e+07	6.45193e+08	3.78577e+07	1.2808	0.35705	0.0368884	0.115523
Pyrrole-2-carboxylic acid	1.48994	7.13046e+08	4.31461e+08	6.07069e+07	2.55862e+07	11.746	3.5541	0.0368884	0.115523
Cytosine	1.45549	5.92225e+06	5.50832e+06	5.45516e+07	2.41612e+07	0.10856	-3.2034	0.0368884	0.115523
Uracil	1.50786	2.62573e+06	494849	1.46103e+07	5.40152e+06	0.17972	-2.4762	0.0368884	0.115523
1-Pyrroline-2-carboxylic acid	1.45567	6.25604e+06	5.11015e+06	4.71637e+07	2.02603e+07	0.13265	-2.9144	0.0368884	0.115523
L-Prolinamide	1.58372	1.21671e+08	6.36231e+07	1.87034e+06	986618	65.053	6.0235	0.0368884	0.115523
L-Proline	1.37701	9.36433e+07	5.98699e+07	1.88876e+07	9.80979e+06	4.9579	2.3097	0.0368884	0.115523
L-2,4-diaminobutyric acid	1.41356	4.34669e+07	5.73869e+06	5.34886e+07	3.65199e+06	0.81264	-0.29932	0.0368884	0.115523
L-Threonine	1.76337	5.45107e+06	5.31335e+06	1.42545e+08	2.05203e+07	0.038241	-4.7087	0.0368884	0.115523
Niacinamide	1.67061	1.57541e+08	1.5471e+07	2.78038e+07	3.4858e+07	5.6662	2.5024	0.0368884	0.115523
Nicotinic acid	1.62149	8.77113e+08	2.94443e+08	1.65659e+08	1.17684e+08	5.2947	2.4045	0.0368884	0.115523
L-Lysine 1,6-lactam	1.49158	7.9808e+06	332450	1.67185e+07	4.07992e+06	0.47736	-1.0668	0.0368884	0.115523
6-Hydroxyhexan-6-olide	1.43478	2.12253e+06	396580	8.96162e+06	3.57067e+06	0.23685	-2.078	0.0368884	0.115523
1-Pyrroline-4-hydroxy-2-carboxylate	1.68249	1.22317e+07	1.06399e+06	5.2326e+06	1.71488e+06	2.3376	1.225	0.0368884	0.115523
Pipecolic acid	1.28036	3.24693e+07	4.22241e+06	1.29025e+08	6.57251e+07	0.25165	-1.9905	0.0368884	0.115523
N-Acetylputrescine	1.64346	2.37472e+08	1.04356e+08	1.20558e+06	653389	196.98	7.6219	0.0368884	0.115523
cis-4-Hydroxy-L-proline	1.79575	1.49437e+08	6.19487e+06	2.04086e+07	8.5816e+06	7.3223	2.8723	0.0368884	0.115523
5,6-Dihydro-5-fluorouracil	1.53226	8.77192e+08	3.62196e+08	2.53655e+08	7.38557e+07	3.4582	1.79	0.0368884	0.115523
Ornithine	1.49625	1.82298e+08	1.1661e+08	3.7543e+06	6.14383e+06	48.557	5.6016	0.0368884	0.115523
4-Hydroxyphenylacetaldehyde	1.69466	474698	155174	9.09172e+06	2.17468e+06	0.052212	-4.2595	0.0368884	0.115523
2-Aminobenzoic acid	1.64374	9.79821e+06	2.99745e+06	2.41056e+07	3.92907e+06	0.40647	-1.2988	0.0368884	0.115523
Kojic acid	1.2829	4.65676e+08	4.2814e+08	1.92666e+07	1.17565e+07	24.17	4.5952	0.0368884	0.115523
Aminoadipic acid	1.19233	3.889e+06	146104	1.37062e+08	1.03768e+08	0.028374	-5.1393	0.0368884	0.115523
3-Hydroxymethylglutaric acid	1.56422	1.58038e+08	9.73814e+06	4.28729e+08	1.06824e+08	0.36862	-1.4398	0.0368884	0.115523
2-Keto-6-aminocaproate	1.54487	3.24403e+07	1.72163e+07	2.85171e+06	1.58259e+06	11.376	3.5079	0.0368884	0.115523
4-Guanidinobutanoic acid	1.52997	4.1841e+08	2.5214e+08	3.5128e+06	2.15151e+06	119.11	6.8962	0.0368884	0.115523
(2R,5S)-2,5-Diaminohexanoate	1.62462	1.0789e+08	4.18312e+07	1.86408e+07	2.71286e+06	5.7879	2.533	0.0368884	0.115523
D-erythro-3-Methylmalate	1.4692	1.83197e+08	1.23571e+08	4.65387e+06	3.35546e+06	39.365	5.2988	0.0368884	0.115523
Quinolinic acid	1.54839	1.16163e+07	7.56924e+06	5.53333e+07	1.71694e+07	0.20993	-2.252	0.0368884	0.115523
L-Methionine	1.52958	3.19379e+09	1.32323e+09	9.31279e+08	2.67672e+08	3.4295	1.778	0.0368884	0.115523
D-Ribose	1.05529	1.57952e+06	1.04304e+06	5.39182e+07	4.97781e+07	0.029295	-5.0932	0.0368884	0.115523
Guanine	1.29581	2.5377e+06	242925	1.86337e+08	1.22221e+08	0.013619	-6.1983	0.0368884	0.115523
2,6-Dimethoxyphenol	1.73799	3.50412e+07	5.66651e+06	1.14671e+07	2.20363e+06	3.0558	1.6115	0.0368884	0.115523
2,3-Butanediol	1.75662	6.20585e+08	4.22333e+07	3.40431e+08	3.49704e+07	1.8229	0.86627	0.0368884	0.115523
Imidazol-5-yl-pyruvate	1.19638	9.5014e+06	1.34095e+07	6.11703e+07	3.8879e+07	0.15533	-2.6866	0.0368884	0.115523
L-Histidine	1.39348	1.39909e+08	1.06675e+08	6.09664e+06	4.6281e+06	22.948	4.5203	0.0368884	0.115523
Pelargonic acid	1.63604	7.02358e+07	3.67673e+06	5.05743e+07	5.73962e+06	1.3888	0.4738	0.0368884	0.115523
4,5-Dihydroorotic acid	1.59925	5.28798e+07	2.49544e+07	3.78441e+06	541311	13.973	3.8046	0.0368884	0.115523
(1H-Indol-3-yl)-N-methylmethanamine	1.35441	1.82286e+07	1.46332e+07	1.08987e+06	407428	16.726	4.064	0.0368884	0.115523
N5-Methyl-L-glutamine	1.76773	3.19504e+07	3.13605e+06	3.99919e+06	3.35832e+06	7.9892	2.9981	0.0368884	0.115523
L-Carnitine	1.52376	4.53501e+08	2.29509e+08	7.59355e+07	2.74053e+07	5.9722	2.5783	0.0368884	0.115523
Eugenol	1.38292	834462	32630.3	1.59109e+07	8.67427e+06	0.052446	-4.253	0.0368884	0.115523
2-Phenylethyl acetate	1.01563	972964	96745.7	2.78476e+06	1.82324e+06	0.34939	-1.5171	0.0368884	0.115523
L-Methionine S-oxide	1.41632	1.52696e+07	7.03525e+06	5.4585e+07	2.07201e+07	0.27974	-1.8378	0.0368884	0.115523
Maleylpyruvate	1.75986	4.08134e+06	618620	1.90507e+07	2.33184e+06	0.21424	-2.2227	0.0368884	0.115523
Diphenylamine	1.49375	1.93581e+07	1.18188e+06	2.40886e+07	2.03767e+06	0.80362	-0.31541	0.0368884	0.115523
N-Alpha-acetyllysine	1.28486	3.85039e+06	1.59977e+06	8.70738e+06	3.08534e+06	0.4422	-1.1772	0.0368884	0.115523
1-Nitronaphthalene-7,8-oxide	1.58627	3.73348e+07	1.31758e+07	1.09432e+07	3.17812e+06	3.4117	1.7705	0.0368884	0.115523
3-Dehydroshikimate	1.7569	1.83242e+07	9.83698e+06	6.72926e+07	3.98081e+06	0.27231	-1.8767	0.0368884	0.115523
2-Oxoarginine	1.5651	8.36147e+07	3.02614e+07	2.81691e+07	4.55174e+06	2.9683	1.5696	0.0368884	0.115523
5-Hydroxyindoleacetic acid	1.72848	2.47779e+06	1.27524e+06	2.57146e+07	4.74542e+06	0.096357	-3.3755	0.0368884	0.115523
Methyleugenol	1.70698	5.22397e+06	194767	2.9919e+07	5.85241e+06	0.1746	-2.5178	0.0368884	0.115523
beta-D-Glucosamine	1.64607	1.10147e+07	2.89564e+06	2.95991e+06	1.42143e+06	3.7213	1.8958	0.0368884	0.115523
4-Pyridoxic acid	1.55485	2.01657e+09	3.03789e+08	4.36798e+08	6.02493e+08	4.6167	2.2069	0.0368884	0.115523
Homovanillic acid	1.33086	2.33959e+08	1.94401e+08	1.47157e+07	9.1035e+06	15.899	3.9908	0.0368884	0.115523
3,4-Dihydroxymandelic acid	1.64336	1.54032e+08	1.25704e+07	1.13932e+08	8.83046e+06	1.352	0.43506	0.0368884	0.115523
Glycyl-leucine	1.21559	6.94428e+07	4.80205e+07	2.522e+08	1.33281e+08	0.27535	-1.8607	0.0368884	0.115523
Jasmonic acid	1.27102	460750	17028.2	5.12067e+06	3.22193e+06	0.089978	-3.4743	0.0368884	0.115523
Dolichotheline	1.09507	1.35966e+07	7.29503e+06	7.8369e+06	393824	1.735	0.7949	0.0368884	0.115523
Neocnidilide	1.2382	499980	61953.8	9.14401e+06	6.28639e+06	0.054678	-4.1929	0.0368884	0.115523
Bufotenin	1.63486	3.12708e+07	1.38712e+07	779115	213979	40.136	5.3268	0.0368884	0.115523
Myristoleic acid	1.52735	1.90973e+07	6.54808e+06	3.0988e+07	2.23403e+06	0.61628	-0.69834	0.0368884	0.115523
Dodecanedioic acid	1.19462	353356	19039.2	5.45484e+06	3.96153e+06	0.064778	-3.9483	0.0368884	0.115523
N-Acetylserotonin	1.40515	6.10428e+06	2.52962e+06	1.12263e+07	2.19697e+06	0.54375	-0.87899	0.0368884	0.115523
O-Succinyl-L-homoserine	1.67514	1.65588e+06	140734	8.1654e+06	1.79576e+06	0.20279	-2.3019	0.0368884	0.115523
Pantothenic acid	1.80379	1.74387e+08	7.73259e+06	9.24466e+06	2.64957e+06	18.863	4.2375	0.0368884	0.115523
Pyrimidodiazepine	1.6974	4.23172e+07	1.08904e+07	8.30395e+06	3.54758e+06	5.096	2.3494	0.0368884	0.115523
Hydroxykynurenine	1.62555	2.22121e+07	1.22006e+07	4.93148e+07	2.53898e+06	0.45042	-1.1507	0.0368884	0.115523
Porphobilinogen	1.57242	1.76374e+07	1.23343e+06	9.989e+06	2.82968e+06	1.7657	0.82022	0.0368884	0.115523
Fenfluramine	1.33384	9.24943e+06	785056	3.71855e+07	1.74591e+07	0.24874	-2.0073	0.0368884	0.115523
L-Formylkynurenine	1.71054	426820	586220	7.61738e+06	1.61887e+06	0.056032	-4.1576	0.0368884	0.115523
Cytidine	1.59267	5.96296e+06	9.21764e+06	2.43948e+07	1.76839e+06	0.24444	-2.0325	0.0368884	0.115523
16-Oxopalmitate	1.32247	612104	32715.7	1.36136e+07	8.28242e+06	0.044963	-4.4751	0.0368884	0.115523
Palmitoleic acid	1.61984	1.5542e+06	1.68437e+06	1.44901e+07	4.20584e+06	0.10726	-3.2208	0.0368884	0.115523
D-Tagatose 6-phosphate	1.57145	1.23166e+07	4.9775e+06	6.50282e+07	2.01538e+07	0.1894	-2.4005	0.0368884	0.115523
Thiamine aldehyde	1.80557	1.17052e+07	92108	481266	223995	24.322	4.6042	0.0368884	0.115523
Vaccenic acid	1.20657	1.78299e+07	4.51942e+06	4.43566e+07	1.99814e+07	0.40197	-1.3148	0.0368884	0.115523
Neocembrene	1.26396	1.08373e+06	163609	7.68081e+06	4.61025e+06	0.1411	-2.8253	0.0368884	0.115523
Stearidonic acid	1.18689	796808	209684	5.27327e+07	4.07965e+07	0.01511	-6.0483	0.0368884	0.115523
13-OxoODE	1.26374	319046	50525.4	6.08046e+06	4.02874e+06	0.052471	-4.2523	0.0368884	0.115523
Diisobutyl phthalate	1.80376	6.78059e+06	230680	1.5576e+06	103779	4.3532	2.1221	0.0368884	0.115523
(9Z,12Z,15Z)-Octadecatrienoic acid	1.2102	3.48568e+06	865123	4.5715e+07	3.20332e+07	0.076248	-3.7132	0.0368884	0.115523
Alpha-dimorphecolic acid	1.39196	2.31258e+06	1.35199e+06	1.11343e+07	4.90331e+06	0.2077	-2.2674	0.0368884	0.115523
(6Z)-Octadecenoic acid	1.70933	1.42701e+06	142498	2.57869e+07	5.69901e+06	0.055339	-4.1756	0.0368884	0.115523
Sphinganine	1.70805	3.0022e+06	1.88057e+06	5.39621e+07	1.19353e+07	0.055635	-4.1679	0.0368884	0.115523
12-OPDA	1.06657	541907	69285.1	4.96022e+07	4.59139e+07	0.010925	-6.5162	0.0368884	0.115523
Aspartame	1.18836	224852	56793.3	7.99979e+06	6.09391e+06	0.028107	-5.1529	0.0368884	0.115523
13S-hydroxyoctadecadienoic acid	1.37157	2.05062e+06	1.55321e+06	7.94536e+07	4.54063e+07	0.025809	-5.276	0.0368884	0.115523
3-Ketosphingosine	1.35752	942334	43552.6	7.54467e+06	3.96815e+06	0.1249	-3.0011	0.0368884	0.115523
all-trans-Retinoic acid	1.29687	102202	35974.9	1.21111e+07	7.97207e+06	0.0084387	-6.8888	0.0368884	0.115523
Sphingosine	1.59056	1.15189e+07	4.55783e+06	2.88539e+09	1.05924e+09	0.0039922	-7.9686	0.0368884	0.115523
Phytosphingosine	1.69219	991356	160002	7.41192e+07	1.87022e+07	0.013375	-6.2243	0.0368884	0.115523
3-Dehydrosphinganine	1.56755	4.2629e+06	2.2137e+06	5.24736e+08	2.04065e+08	0.0081239	-6.9436	0.0368884	0.115523
N-Acetyl-a-neuraminic acid	1.44243	2.50827e+08	1.79623e+08	4.58344e+06	4.65546e+06	54.724	5.7741	0.0368884	0.115523
Docosahexaenoic acid	1.7685	795545	506390	1.40212e+07	1.85017e+06	0.056739	-4.1395	0.0368884	0.115523
13-L-Hydroperoxylinoleic acid	1.15273	647384	101616	9.54984e+06	7.35352e+06	0.06779	-3.8828	0.0368884	0.115523
9,12,13-TriHOME	1.22519	249108	8659.14	7.15263e+06	5.12082e+06	0.034827	-4.8436	0.0368884	0.115523
15-Deoxy-d-12,14-PGJ2	1.15285	212663	15870.2	6.11368e+06	4.87366e+06	0.034785	-4.8454	0.0368884	0.115523
5(S)-HpETE	1.60732	297407	25675.1	2.55939e+07	8.88283e+06	0.01162	-6.4272	0.0368884	0.115523
N,N-Dimethylsphingosine	1.58964	69142.9	34053.1	2.62486e+07	9.67387e+06	0.0026342	-8.5684	0.0368884	0.115523
Ethyl icosapentate	1.36129	1.16986e+06	351484	2.13327e+07	1.20388e+07	0.054839	-4.1887	0.0368884	0.115523
17alpha,21-Dihydroxypregnenolone	1.27257	42421.3	12574.2	1.42705e+07	9.81375e+06	0.0029727	-8.394	0.0368884	0.115523
Prostaglandin-c2	1.08318	2.62981e+06	1.48814e+06	3.3553e+07	2.82359e+07	0.078378	-3.6734	0.0368884	0.115523
Prostaglandin F3a	1.29041	1.89884e+06	694275	5.72696e+08	3.82825e+08	0.0033156	-8.2365	0.0368884	0.115523
Cyclic GMP	1.76742	1.90683e+07	3.30739e+06	6.70964e+08	9.42218e+07	0.028419	-5.137	0.0368884	0.115523
2-Hydroxy-6-pentadecylbenzoic acid	1.14419	22884.7	9478.67	1.94677e+07	1.62641e+07	0.0011755	-9.7325	0.0368884	0.115523
15-Keto-prostaglandin F2a	1.15634	1.21996e+06	264753	1.15242e+08	9.36908e+07	0.010586	-6.5617	0.0368884	0.115523
Prostaglandin E2	1.30012	220855	79700.1	2.31841e+07	1.51652e+07	0.0095261	-6.7139	0.0368884	0.115523
Prostaglandin F2b	1.24706	12537.2	2723.3	3.75705e+07	2.69476e+07	0.0003337	-11.549	0.0368884	0.115523
Prostaglandin E1	1.37223	548759	492405	1.33495e+07	7.49482e+06	0.041107	-4.6045	0.0368884	0.115523
Resolvin D2	1.34547	372911	99129.5	3.96716e+07	2.41031e+07	0.0093999	-6.7331	0.0368884	0.115523
18-Hydroxycorticosterone	1.3212	18874.3	9727.27	2.5814e+06	1.63581e+06	0.0073116	-7.0956	0.0368884	0.115523
Dihydrocortisol	1.1052	113420	22768.7	5.75693e+06	4.99531e+06	0.019701	-5.6656	0.0368884	0.115523
6-Keto-prostaglandin F1a	1.24177	617740	29090.5	7.22061e+07	5.17812e+07	0.0085552	-6.869	0.0368884	0.115523
Kalihinol A	1.32577	504395	227364	7.07521e+07	4.45098e+07	0.007129	-7.1321	0.0368884	0.115523
Docosatetraenoyl Ethanolamide	1.7937	25676.2	27333.3	2.2503e+07	1.83424e+06	0.001141	-9.7755	0.0368884	0.115523
Riboflavin	1.44016	2.19412e+06	3.21938e+06	1.64625e+07	7.03755e+06	0.13328	-2.9075	0.0368884	0.115523
2-Arachidonoylglycerol	1.20759	49865	26823.1	1.27165e+08	9.68194e+07	0.00039213	-11.316	0.0368884	0.115523
Lovastatin	1.01034	9787.98	4976.09	1.37915e+07	1.39846e+07	0.00070971	-10.46	0.0368884	0.115523
Allocholic acid	1.54796	55954.9	19409.5	8.85055e+06	3.62166e+06	0.0063222	-7.3054	0.0368884	0.115523
Hecogenin	1.52096	99956.1	35570	1.49158e+07	6.49952e+06	0.0067013	-7.2213	0.0368884	0.115523
Isovitexin	1.44381	1.60031e+07	2.2703e+06	1.25118e+07	808094	1.279	0.35507	0.0368884	0.115523
Lupan-3beta,20-diol	1.3999	6.56256e+06	4.78381e+06	3.76503e+07	1.70248e+07	0.1743	-2.5203	0.0368884	0.115523
Taurodeoxycholic acid	1.21593	6180.37	1974.71	3.81637e+07	2.87018e+07	0.00016194	-12.592	0.0368884	0.115523
Glyceraldehyde	1.5292	7.29412e+06	1.13822e+06	3.96584e+06	1.19696e+06	1.8392	0.87911	0.0368884	0.128285
Dimethyl sulfone	1.79494	8.11517e+08	6.77042e+07	1.26009e+08	3.70263e+07	6.4402	2.6871	0.0368884	0.128285
gamma-Aminobutyric acid	1.31585	1.07388e+08	8.81901e+07	1.07178e+07	4.16696e+06	10.02	3.3248	0.0368884	0.128285
L-Serine	1.16075	5.96204e+06	4.20821e+06	1.67555e+07	8.32419e+06	0.35583	-1.4908	0.0368884	0.128285
Glutarate semialdehyde	1.62465	389632	44154.3	1.72605e+06	448025	0.22574	-2.1473	0.0368884	0.128285
Succinic acid	1.80876	5.50619e+08	1.76247e+07	8.83685e+06	1.8467e+06	62.309	5.9614	0.0368884	0.128285
Phenylethylamine	1.52123	5.67469e+06	2.98788e+06	1.18815e+07	1.74283e+06	0.47761	-1.0661	0.0368884	0.128285
Benzoate	1.57163	9.19821e+06	3.87693e+06	1.73958e+06	993652	5.2876	2.4026	0.0368884	0.128285
L-Ribulose	1.4257	9.37585e+07	5.54281e+07	1.83619e+07	9.64661e+06	5.1062	2.3522	0.0368884	0.128285
Glutaric acid	1.47141	7.36552e+07	4.47955e+07	8.26197e+06	4.96744e+06	8.915	3.1562	0.0368884	0.128285
Urocanic acid	1.54832	1.41341e+07	2.45693e+06	7.12163e+06	2.32915e+06	1.9847	0.9889	0.0368884	0.128285
trans-Cinnamate	1.70028	4.99439e+07	8.28312e+06	2.18771e+08	4.17416e+07	0.22829	-2.131	0.0368884	0.128285
L-Glutamic acid	1.44793	1.17152e+07	9.88334e+06	3.09872e+08	1.52916e+08	0.037806	-4.7252	0.0368884	0.128285
Citramalic acid	1.79816	5.76767e+08	6.22754e+07	8.26564e+06	5.44038e+06	69.779	6.1247	0.0368884	0.128285
D-Lyxose	1.47772	1.39579e+07	5.84838e+06	4.82032e+06	1.5702e+06	2.8956	1.5339	0.0368884	0.128285
3-Hydroxyphenylacetic acid	1.38804	3.52581e+06	2.29913e+06	8.5402e+06	2.36807e+06	0.41285	-1.2763	0.0368884	0.128285
Oxoadipic acid	1.58322	2.16138e+07	4.90732e+06	8.65736e+06	3.47775e+06	2.4966	1.32	0.0368884	0.128285
Uric acid	1.47257	9.01881e+06	3.66774e+06	7.72608e+07	3.32804e+07	0.11673	-3.0987	0.0368884	0.128285
N-Formyl-L-methionine	1.7608	1.73835e+07	3.63496e+06	1.55736e+06	140486	11.162	3.4805	0.0368884	0.128285
Gluconolactone	1.33093	1.6274e+07	9.97356e+06	4.06128e+06	3.10255e+06	4.0071	2.0026	0.0368884	0.128285
D-Mannose	1.76251	2.17262e+09	4.795e+08	4.247e+07	2.69045e+07	51.157	5.6769	0.0368884	0.128285
Mannitol	1.79139	5.35473e+06	227607	3.22423e+06	134368	1.6608	0.73186	0.0368884	0.128285
L-Iditol	1.57388	2.32497e+07	7.95837e+06	6.75453e+06	3.07159e+06	3.4421	1.7833	0.0368884	0.128285
Citric acid	1.61385	1.00694e+08	3.19015e+07	1.89173e+07	1.72804e+07	5.3228	2.4122	0.0368884	0.128285
D-Glucuronic Acid	1.16957	2.6027e+07	2.19553e+07	1.64776e+08	1.11098e+08	0.15795	-2.6624	0.0368884	0.128285
Methyl beta-D-galactoside	1.48136	1.47592e+07	533133	1.09991e+07	1.76705e+06	1.3419	0.42423	0.0368884	0.128285
Cysteine-S-sulfate	1.45092	3.48292e+07	2.10163e+07	3.16851e+08	1.43191e+08	0.10992	-3.1854	0.0368884	0.128285
L-Tryptophan	1.6851	120909	109554	2.4286e+07	6.48136e+06	0.0049786	-7.6501	0.0368884	0.128285
Dethiobiotin	1.47592	1.7078e+06	1.40187e+06	9.18009e+06	3.49262e+06	0.18603	-2.4264	0.0368884	0.128285
N-Acetylmannosamine	1.15991	1.42493e+06	164065	1.18787e+07	8.57151e+06	0.11996	-3.0594	0.0368884	0.128285
N-Acetyl-D-glucosamine	1.00396	135286	9263.64	1.06847e+07	1.08331e+07	0.012662	-6.3034	0.0368884	0.128285
Ribose 1-phosphate	1.21878	2.50317e+06	1.83233e+06	1.51475e+07	9.41428e+06	0.16525	-2.5972	0.0368884	0.128285
Pseudouridine	1.78782	7.8963e+06	823103	1.74055e+06	317382	4.5367	2.1816	0.0368884	0.128285
gamma-Glutamylcysteine	1.57534	6.49875e+08	1.10439e+08	1.00091e+09	1.11243e+08	0.64928	-0.62308	0.0368884	0.128285
Deoxyguanosine	1.26762	1.56108e+06	2.59276e+06	5.15731e+07	3.48433e+07	0.030269	-5.046	0.0368884	0.128285
Pentostatin	1.33083	9.05021e+06	6.94427e+06	1.2597e+06	228499	7.1844	2.8449	0.0368884	0.128285
Dibutyl phthalate	1.22693	68629.9	53525.2	1.89258e+06	1.35357e+06	0.036263	-4.7854	0.0368884	0.128285
Linoleic acid	1.7448	5.8358e+07	9.31829e+07	7.88427e+08	1.20919e+08	0.074018	-3.756	0.0368884	0.128285
Epiandrosterone	1.66383	8.00688e+07	1.67843e+07	3.92408e+07	1.50301e+06	2.0404	1.0289	0.0368884	0.128285
6beta-Hydroxytestosterone	1.61936	2.79255e+06	1.51983e+06	1.21698e+07	3.01833e+06	0.22947	-2.1236	0.0368884	0.128285
9(S)-HPODE	1.26001	2.95014e+07	2.62226e+07	1.56383e+09	1.08295e+09	0.018865	-5.7282	0.0368884	0.128285
9,10-12,13-Diepoxyoctadecanoate	1.27327	4.75482e+06	1.32611e+06	7.6693e+08	5.27106e+08	0.0061998	-7.3336	0.0368884	0.128285
12,13-DHOME	1.17857	97862.8	4332.72	9.88916e+06	7.81206e+06	0.009896	-6.6589	0.0368884	0.128285
9,10-DHOME	1.16283	218553	21837.3	1.63476e+08	1.33303e+08	0.0013369	-9.5469	0.0368884	0.128285
Hepoxilin B3	1.18867	25368.2	22002.5	2.24944e+07	1.76619e+07	0.0011278	-9.7923	0.0368884	0.128285
N-Glycolylneuraminic acid	1.10738	167030	118385	5.49096e+06	4.71109e+06	0.030419	-5.0389	0.0368884	0.128285
Nicotinamide ribotide	1.68047	3.85733e+06	3.54147e+06	2.40854e+07	4.93836e+06	0.16015	-2.6425	0.0368884	0.128285
12-Keto-leukotriene B4	1.38675	36477.6	12996.6	1.22154e+07	6.99231e+06	0.0029862	-8.3875	0.0368884	0.128285
11b-PGF2a	1.14318	14092.9	5393.32	2.16006e+07	1.81387e+07	0.00065243	-10.582	0.0368884	0.128285
5,6-DHET	1.37104	61104.4	77296.6	8.41358e+06	4.92714e+06	0.0072626	-7.1053	0.0368884	0.128285
Behenic acid	1.37467	3.23692e+07	9.20346e+06	5.69772e+07	1.28758e+07	0.56811	-0.81576	0.0368884	0.128285
9S-hydroxy-11,15-dioxo-5Z,13E-prostadienoic acid	1.32441	272350	217588	5.06795e+06	3.05388e+06	0.05374	-4.2179	0.0368884	0.128285
GMP	1.54184	18136.5	9514.36	8.17046e+06	3.43071e+06	0.0022198	-8.8154	0.0368884	0.128285
Prostaglandin G2	1.01563	6809.1	2172.85	1.08968e+07	1.09968e+07	0.00062487	-10.644	0.0368884	0.128285
Deoxycholic acid	1.25469	55062	27681.6	2.11058e+06	1.4628e+06	0.026089	-5.2604	0.0368884	0.128285
LysoPA(16:0/0:0)	1.58547	5.9584e+06	396394	1.70306e+07	4.16345e+06	0.34987	-1.5151	0.0368884	0.128285
Glycocholic acid	1.19243	39141.2	32804.9	1.13009e+07	8.80324e+06	0.0034635	-8.1735	0.0368884	0.128285

## Sheet: ALL_DEM
	ID	name	mz	rt	exact_mass	ppm	formula	KEGG	precursor_type	library	identify.pvalue	posneg
1	M113T97	Uracil	113	96.9972	112.027	15.5603	C4H4N2O2	C00106	[M+H]+	BioDeepDB	0.000585067	pos
2	M156T124	L-Histidine	156.076	124.039	155.07	3.21776	C6H9N3O2	C00135	[M+H]+	BioDeepDB	2.84468e-14	pos
3	M124T152	Nicotinic acid	124.039	152.062	123.032	0.540598	C6H5NO2	C00253	[M+H]+	BioDeepDB	4.2744e-05	pos
4	M145T836	3-Hydroxymethylglutaric acid	144.982	835.534	162.053	1.15813	C6H10O5	C03761	[M+H-H2O]+	BioDeepDB	5.71943e-11	pos
5	M220T370	Pantothenic acid	220.118	370.051	219.111	0.536495	C9H17NO5	C00864	[M+H]+	BioDeepDB	1.65592e-13	pos
6	M244T80	Cytidine	243.942	80.2146	243.085	1.76094	C9H13N3O5	C00475	[M+H]+	BioDeepDB	2.66182e-09	pos
7	M90T90	L-Alanine	90.0553	89.9186	89.0477	0.804713	C3H7NO2	C00041	[M+H]+	BioDeepDB	0.00121135	pos
8	M338T838_2	Erucic acid	338.341	837.83	338.318	1.64746	C22H42O2	C08316	[M]+	BioDeepDB	1.57071e-26	pos
9	M288T761	Dehydroepiandrosterone	288.289	760.99	288.209	1.66541	C19H28O2	C01227	[M]+	BioDeepDB	1.64342e-05	pos
10	M113T71	Ketoleucine	113.06	71.1015	130.063	1.96553	C6H10O3	C00233	[M+H-H2O]+	BioDeepDB	1.20654e-09	pos
11	M108T79	m-Cresol	107.967	78.9433	108.058	0.23228	C7H8O	C01467	[M]+	BioDeepDB	0.0595281	pos
12	M224T768	Methyl jasmonate	223.988	767.957	224.141	0.773523	C13H20O3	C11512	[M]+	BioDeepDB	1.34384e-07	pos
13	M91T38	L-Lactic acid	90.9772	37.7597	90.0317	0.341227	C3H6O3	C00186	[M+H]+	BioDeepDB	0.319185	pos
14	M244T591	Uridine	243.942	591.083	244.07	2.2704	C9H12N2O6	C00299	[M]+	BioDeepDB	2.82269e-08	pos
15	M335T822	Prostaglandin F3a	335.219	821.549	352.225	5.16438	C20H32O5	C06476	[M+H-H2O]+	BioDeepDB	2.77996e-05	pos
16	M297T799	13S-hydroxyoctadecadienoic acid	297.242	798.923	296.235	0.913103	C18H32O3	C14762	[M+H]+	BioDeepDB	2.25845e-10	pos
17	M409T775	Allocholic acid	409.294	774.923	408.288	2.44485	C24H40O5	C00695	[M+H]+	MoNA	1.04871e-07	pos
18	M189T376_2	Glycyl-leucine	189.123	375.673	188.116	2.1859	C8H16N2O3	C02155	[M+H]+	mzCloud	1.29213e-26	pos
19	M116T78	L-Proline	116.071	77.9471	115.063	0.0185883	C5H9NO2	C00148	[M+H]+	BioDeepDB	0.000193645	pos
20	M310T100	N-Acetyl-a-neuraminic acid	310.113	100.078	309.106	0.0862314	C11H19NO9	C19909	[M+H]+	BioDeepDB	7.08978e-31	pos
21	M169T115	Maleylpyruvate	169.006	115.039	186.016	18.7753	C7H6O6	C02167	[M+H-H2O]+	MetaDNA	0.123105	pos
22	M115T79	L-Prolinamide	115.087	78.838	114.079	2.45606	C5H10N2O	C19781	[M+H]+	MetaDNA	0.0132279	pos
23	M193T741	Jasmonic acid	193.122	741.241	210.126	21.9347	C12H18O3	C08491	[M+H-H2O]+	MetaDNA	7.19112e-05	pos
24	M237T356	L-Formylkynurenine	237.087	355.894	236.08	0.777691	C11H12N2O4	C02700	[M+H]+	MetaDNA	0.00473205	pos
25	M129T228	L-Lysine 1,6-lactam	129.102	228.032	128.095	0.734979	C6H12N2O	C02837	[M+H]+	MetaDNA	0.0100227	pos
26	M265T832	Vaccenic acid	265.252	832.055	282.256	14.7819	C18H34O2	C08367	[M+H-H2O]+	MetaDNA	0.000300693	pos
27	M313T712	9,12,13-TriHOME	313.237	711.802	330.241	11.9196	C18H34O5	C14833	[M+H-H2O]+	MetaDNA	0.000677014	pos
28	M375T769	Kalihinol A	375.214	769	392.223	4.94841	C22H33ClN2O2	C17004	[M+H-H2O]+	MetaDNA	0.0481725	pos
29	M172T154	1-Nitronaphthalene-7,8-oxide	172.04	154.287	189.043	28.8345	C10H7NO3	C14802	[M+H-H2O]+	MetaDNA	0.00113239	pos
30	M111T752	Pyrrole-2-carboxylic acid	111.021	751.725	111.032	5.14888	C5H5NO2	C05942	[M]+	BioDeepDB	2.04805e-08	pos
31	M155T35_2	2,3-Butanediol	154.989	34.5853	154.012	9.22045	C4H10O2S2	C00265	[M+H]+	BioDeepDB	0.00101739	pos
32	M171T376_1	N-Alpha-acetyllysine	171.113	375.649	188.116	23.9865	C8H16N2O3	C12989	[M+H-H2O]+	BioDeepDB	0.451271	pos
33	M150T154	L-Methionine	150.058	154.447	149.051	0.0177913	C5H11NO2S	C00073	[M+H]+	BioDeepDB	1.30426e-05	pos
34	M284T799	Sphinganine	284.294	798.771	301.298	2.87127	C18H39NO2	C00836	[M+H-H2O]+	BioDeepDB	5.5811e-12	pos
35	M282T778	(6Z)-Octadecenoic acid	282.279	777.9	282.256	1.13552	C18H34O2	C08363	[M]+	BioDeepDB	1.90693e-07	pos
36	M110T34_2	Catechol	110.019	34.0776	110.037	7.5051	C6H6O2	C00090	[M]+	BioDeepDB	1.62156e-05	pos
37	M346T811	Cyclic GMP	346.331	810.824	345.047	0.430417	C10H12N5O7P	C00942	[M+H]+	BioDeepDB	0.00692575	pos
38	M158T174	4,5-Dihydroorotic acid	158.154	174.413	158.033	1.89519	C5H6N2O4	C00337	[M]+	BioDeepDB	0.000454342	pos
39	M99T232	Maleic acid	98.5121	232.329	116.011	3.44531	C4H4O4	C01384	[M+H-H2O]+	BioDeepDB	5.63343e-10	pos
40	M183T783	Homovanillic acid	182.983	783.105	182.058	8.06876	C9H10O4	C05582	[M+H]+	BioDeepDB	0.00756779	pos
41	M183T34	4-Pyridoxic acid	182.983	34.359	183.053	10.2552	C8H9NO4	C00847	[M]+	BioDeepDB	1.44823e-15	pos
42	M130T79	Pipecolic acid	130.086	79.0099	129.079	3.23847	C6H11NO2	C00408	[M+H]+	BioDeepDB	2.41119e-22	pos
43	M120T91	L-Threonine	120.065	91.0071	119.058	0.985681	C4H9NO3	C00188	[M+H]+	BioDeepDB	1.3501e-22	pos
44	M228T783	Deoxyuridine	228.194	782.962	228.075	5.68842	C9H12N2O5	C00526	[M]+	BioDeepDB	4.6768e-18	pos
45	M377T459	Riboflavin	377.145	459.282	376.138	0.805353	C17H20N4O6	C00255	[M+H]+	BioDeepDB	4.28045e-23	pos
46	M112T105_1	Cytosine	112.051	105.36	111.043	1.89054	C4H5N3O	C00380	[M+H]+	BioDeepDB	1.23243e-08	pos
47	M173T119	3-Dehydroshikimate	172.976	119.29	172.037	5.23621	C7H8O5	C02637	[M+H]+	BioDeepDB	0.00205724	pos
48	M162T94	L-Carnitine	162.112	94.3904	161.105	4.62139	C7H15NO3	C00318	[M+H]+	BioDeepDB	3.44193e-10	pos
49	M151T74	D-Ribose	151.036	74.2613	150.053	4.12041	C5H10O5	C00121	[M+H]+	BioDeepDB	0.00038697	pos
50	M137T150	2-Aminobenzoic acid	136.953	150.169	137.048	0.0884249	C7H7NO2	C00108	[M]+	BioDeepDB	5.69921e-18	pos
51	M158T776	Pelargonic acid	158.154	775.545	158.131	1.96328	C9H18O2	C01601	[M]+	BioDeepDB	0.000395684	pos
52	M171T634	1-Hydroxy-2-naphthoate	171.15	633.872	188.047	7.8772	C11H8O3	C03203	[M+H-H2O]+	BioDeepDB	0.00384756	pos
53	M300T728	all-trans-Retinoic acid	300.198	728.446	300.209	1.79625	C20H28O2	C00777	[M]+	BioDeepDB	2.09453e-05	pos
54	M224T70	Hydroxykynurenine	223.988	70.3512	224.08	3.8399	C10H12N2O4	C02794	[M]+	BioDeepDB	4.72748e-11	pos
55	M123T160	Niacinamide	123.055	160.457	122.048	1.76608	C6H6N2O	C00153	[M+H]+	BioDeepDB	0.000354799	pos
56	M132T71	cis-4-Hydroxy-L-proline	132.065	70.8107	131.058	1.6322	C5H9NO3	C01015	[M+H]+	BioDeepDB	5.48869e-12	pos
57	M105T724	Malonate	105.043	723.886	104.011	0.00167753	C3H4O4	C00383	[M+H]+	BioDeepDB	6.75951e-05	pos
58	M174T116	5-Hydroxyindoleacetic acid	173.985	116.257	191.058	2.10142	C10H9NO3	C05635	[M+H-H2O]+	BioDeepDB	2.71685e-09	pos
59	M226T705	Porphobilinogen	226.18	705.337	226.095	2.19348	C10H14N2O4	C00931	[M]+	BioDeepDB	1.83269e-06	pos
60	M432T816	Isovitexin	432.238	815.808	432.106	3.1087	C21H20O10	C01714	[M]+	BioDeepDB	0.000227861	pos
61	M254T756	Palmitoleic acid	254.248	755.647	254.225	2.5024	C16H30O2	C08362	[M]+	BioDeepDB	1.91758e-07	pos
62	M219T228	O-Succinyl-L-homoserine	219.072	227.974	219.074	12.6847	C8H13NO6	C01118	[M]+	BioDeepDB	0.0521256	pos
63	M150T88	Quinolinic acid	150.014	88.0992	167.022	5.438	C7H5NO4	C03722	[M+H-H2O]+	MoNA	0.018737	pos
64	M146T105	4-Guanidinobutanoic acid	146.092	105.417	145.085	0.140297	C5H11N3O2	C01035	[M+H]+	BioDeepDB	3.8666e-09	pos
65	M218T579	N-Acetylserotonin	218.211	579.115	218.106	1.02778	C12H14N2O2	C00978	[M]+	BioDeepDB	0.00124855	pos
66	M300T790_2	Sphingosine	300.29	790.334	299.282	0.0206355	C18H37NO2	C00319	[M+H]+	BioDeepDB	2.15949e-10	pos
67	M143T277	Kojic acid	143.033	276.734	142.027	6.46101	C6H6O4	C14516	[M+H]+	BioDeepDB	1.73012e-21	pos
68	M300T807	3-Dehydrosphinganine	300.29	807.245	299.282	0.134922	C18H37NO2	C02934	[M+H]+	BioDeepDB	1.01693e-08	pos
69	M328T790	N,N-Dimethylsphingosine	328.32	789.704	327.314	1.48773	C20H41NO2	C13914	[M+H]+	BioDeepDB	8.94716e-06	pos
70	M152T105	Guanine	152.057	105.405	151.049	0.0620418	C5H5N5O	C00242	[M+H]+	BioDeepDB	1.71282e-09	pos
71	M277T821	Stearidonic acid	277.216	820.517	276.209	0.228622	C18H28O2	C16300	[M+H]+	BioDeepDB	2.03412e-13	pos
72	M279T757	Alpha-dimorphecolic acid	279.232	756.718	296.235	1.91123	C18H32O3	C14767	[M+H-H2O]+	BioDeepDB	4.73451e-10	pos
73	M313T812	13-L-Hydroperoxylinoleic acid	313.237	812.134	312.23	1.64986	C18H32O4	C04717	[M+H]+	BioDeepDB	8.40737e-11	pos
74	M354T741	Prostaglandin F2b	354.251	741.018	354.241	29.1291	C20H34O5	C02314	[M]+	BioDeepDB	4.96698e-05	pos
75	M330T821	Ethyl icosapentate	330.263	820.877	330.256	22.6773	C22H34O2	C16184	[M]+	BioDeepDB	0.000184216	pos
76	M170T839	Diphenylamine	170.096	838.931	169.089	0.0159371	C12H11N	C11016	[M+H]+	BioDeepDB	5.29867e-09	pos
77	M209T824	Myristoleic acid	209.19	824.457	226.193	19.106	C14H26O2	C08322	[M+H-H2O]+	BioDeepDB	1.28257e-06	pos
78	M355T703	Prostaglandin E1	355.246	703.433	354.241	5.10151	C20H34O5	C04741	[M+H]+	BioDeepDB	1.14625e-07	pos
79	M317T726	15-Deoxy-d-12,14-PGJ2	317.211	726.244	316.204	0.903406	C20H28O3	C14717	[M+H]+	BioDeepDB	2.16832e-10	pos
80	M195T713	Neocnidilide	195.138	712.818	194.131	0.0568729	C12H18O2	C17002	[M+H]+	BioDeepDB	4.64503e-20	pos
81	M133T79	Ornithine	133.097	79.1171	132.09	0.088775	C5H12N2O2	C00077	[M+H]+	BioDeepDB	1.46223e-10	pos
82	M363T683	18-Hydroxycorticosterone	363.216	682.93	362.209	0.476466	C21H30O5	C01124	[M+H]+	BioDeepDB	1.90448e-06	pos
83	M405T724	Lovastatin	405.263	723.828	404.256	1.3142	C24H36O5	C07074	[M+H]+	BioDeepDB	1.52108e-05	pos
84	M127T452	Maltol	127.038	452.112	126.032	10.3986	C6H6O3	C11918	[M+H]+	MoNA	0.000585314	pos
85	M500T666_1	Taurodeoxycholic acid	500.301	665.958	499.705	5.44452	C26H45NO6S	C05463	[M+H]+	MoNA	1.44291e-06	pos
86	M300T778	Phytosphingosine	300.29	777.919	317.293	14.073	C18H39NO3	C12144	[M+H-H2O]+	MoNA	1.96756e-05	pos
87	M165T605	2-Phenylethyl acetate	165.092	605.445	164.084	5.82559	C10H12O2	C12303	[M+H]+	MoNA	0.0491027	pos
88	M379T704	2-Arachidonoylglycerol	379.295	704.141	378.277	28.5709	C23H38O4	C13856	[M+H]+	mzCloud	0.291721	pos
89	M166T94	L-Methionine S-oxide	166.053	94.3259	165.046	1.81347	C5H11NO3S	C02989	[M+H]+	mzCloud	5.27747e-07	pos
90	M279T799	(9Z,12Z,15Z)-Octadecatrienoic acid	279.232	799.017	278.225	0.611363	C18H30O2	C06427	[M+H]+	mzCloud	3.5818e-11	pos
91	M279T694	Diisobutyl phthalate	279.161	693.543	278.152	6.92571	C16H22O4	C15205	[M+H]+	mzCloud	8.60464e-15	pos
92	M133T154	5,6-Dihydro-5-fluorouracil	133.032	154.447	132.034	0.0556371	C4H5FN2O2	C16630	[M+H]+	BioDeepDB	4.30988e-62	pos
93	M335T810	Prostaglandin-c2	335.22	809.972	334.214	0.572634	C20H30O4	C05955	[M+H]+	BioDeepDB	4.13011e-09	pos
94	M117T58	Deoxyribose	117.055	57.7951	134.058	0.300409	C5H10O4	C01801	[M+H-H2O]+	BioDeepDB	1.78657e-06	pos
95	M353T756	Prostaglandin E2	353.248	756.065	352.225	2.59333	C20H32O5	C00584	[M+H]+	BioDeepDB	7.06489e-10	pos
96	M482T803	Antibiotic JI-20A	482.322	803.446	481.275	4.5109	C19H39N5O9	C17704	[M+H]+	BioDeepDB	0.0195099	pos
97	M185T84_1	3,4-Dihydroxymandelic acid	185.042	84.2822	184.037	13.8492	C8H8O5	C05580	[M+H]+	BioDeepDB	0.273447	pos
98	M353T712	15-Keto-prostaglandin F2a	353.229	711.864	352.225	8.54401	C20H32O5	C05960	[M+H]+	BioDeepDB	0.00493976	pos
99	M480T585	26-Hydroxyecdysone	480.276	584.792	480.309	2.47211	C27H44O7	C16499	[M]+	BioDeepDB	2.77431e-05	pos
100	M128T363	(R)-5,6-Dihydrothymine	128.07	362.946	128.059	3.8317	C5H8N2O2	C21028	[M]+	BioDeepDB	9.41292e-12	pos
101	M195T84_2	3-Methyl-L-tyrosine	195.1	84.4293	195.089	9.80666	C10H13NO3	C20800	[M]+	BioDeepDB	0.00167676	pos
102	M193T805	Thymyl acetate	193.122	804.866	192.115	0.0390567	C12H16O2	C09909	[M+H]+	BioDeepDB	5.50342e-05	pos
103	M90T41	Sarcosine	90.0556	41.0352	89.0477	0.402923	C3H7NO2	C00213	[M+H]+	BioDeepDB	0.000150939	pos
104	M293T836	12-OPDA	293.211	835.571	292.204	0.0245546	C18H28O3	C01226	[M+H]+	BioDeepDB	0.000843523	pos
105	M371T741	6-Keto-prostaglandin F1a	371.258	741.145	370.236	1.04563	C20H34O6	C05961	[M+H]+	BioDeepDB	1.21381e-12	pos
106	M155T89	Imidazol-5-yl-pyruvate	155.042	89.4205	154.038	2.56243	C6H6N2O3	C03277	[M+H]+	BioDeepDB	3.95283e-17	pos
107	M118T410	L-2,4-diaminobutyric acid	118.066	409.546	118.074	3.98963	C4H10N2O2	C03283	[M]+	BioDeepDB	3.9048e-15	pos
108	M297T703	3-Ketosphingosine	297.243	703.406	297.267	1.59611	C18H35NO2	C06121	[M]+	BioDeepDB	3.97344e-20	pos
109	M144T171	Aminoadipic acid	144.064	171.358	161.069	20.9265	C6H11NO4	C00956	[M+H-H2O]+	BioDeepDB	0.481755	pos
110	M114T96	1-Pyrroline-2-carboxylic acid	114.066	95.5106	113.048	2.36137	C5H7NO2	C03564	[M+H]+	BioDeepDB	0.000258089	pos
111	M232T753	Fenfluramine	232.133	753.26	231.124	0.130813	C12H16F3N	C06996	[M+H]+	BioDeepDB	0.050253	pos
112	M359T795	Resolvin D2	359.218	795.493	376.225	1.60919	C22H32O5	C18179	[M+H-H2O]+	BioDeepDB	9.36652e-10	pos
113	M179T809	Methyleugenol	179.107	809.319	178.099	0.0517854	C11H14O2	C10454	[M+H]+	BioDeepDB	9.5791e-16	pos
114	M104T154	2-Hydroxybutyric acid	104.053	154.447	104.047	0.0566202	C4H8O3	C05984	[M]+	BioDeepDB	1.17913e-06	pos
115	M319T744	5(S)-HpETE	319.227	743.584	336.23	0.0708463	C20H32O4	C05356	[M+H-H2O]+	BioDeepDB	1.26638e-05	pos
116	M128T134	Dihydrothymine	128.07	133.944	128.059	5.09035	C5H8N2O2	C00906	[M]+	BioDeepDB	9.66972e-06	pos
117	M375T723_2	Docosatetraenoyl Ethanolamide	375.322	723.47	375.314	21.1421	C24H41NO2	C13829	[M]+	BioDeepDB	0.754477	pos
118	M221T303	Pyrimidodiazepine	221.092	302.798	221.091	0.13766	C9H11N5O2	C02587	[M]+	BioDeepDB	8.00856e-07	pos
119	M348T712	2-Hydroxy-6-pentadecylbenzoic acid	348.274	711.688	348.266	21.8675	C22H36O3	C10759	[M]+	BioDeepDB	0.000322249	pos
120	M273T759	Neocembrene	273.258	758.889	272.25	0.555547	C20H32	C09140	[M+H]+	BioDeepDB	2.56776e-05	pos
121	M311T825	Docosahexaenoic acid	311.238	825.498	328.24	16.2157	C22H32O2	C06429	[M+H-H2O]+	BioDeepDB	0.00187767	pos
122	M431T778	Hecogenin	431.315	777.9	430.308	0.345626	C27H42O4	C08902	[M+H]+	BioDeepDB	1.43252e-05	pos
123	M146T100	(2R,5S)-2,5-Diaminohexanoate	146.118	100.053	146.106	0.458848	C6H14N2O2	C05161	[M]+	BioDeepDB	0.000474173	pos
124	M445T823	Lupan-3beta,20-diol	445.37	823.027	444.397	4.69816	C30H52O2	C19863	[M+H]+	BioDeepDB	5.50827e-22	pos
125	M365T810	Dihydrocortisol	365.23	809.61	364.225	5.96894	C21H32O5	C05471	[M+H]+	BioDeepDB	4.91867e-11	pos
126	M173T322	2-Oxoarginine	173.079	322.463	173.08	1.53809	C6H11N3O3	C03771	[M]+	BioDeepDB	9.21225e-05	pos
127	M146T254	2-Keto-6-aminocaproate	146.081	254.47	145.074	0.192354	C6H11NO3	C03239	[M+H]+	BioDeepDB	0.213816	pos
128	M261T246	D-Tagatose 6-phosphate	261.043	245.908	260.03	0.397391	C6H13O9P	C01097	[M+H]+	BioDeepDB	2.60251e-09	pos
129	M130T239	Pyrroline hydroxycarboxylic acid	130.049	239.428	129.043	3.20104	C5H7NO3	C04281	[M+H]+	BioDeepDB	6.84461e-05	pos
130	M130T151_1	1-Pyrroline-4-hydroxy-2-carboxylate	130.049	151.349	129.043	4.28049	C5H7NO3	C04282	[M+H]+	BioDeepDB	3.37902e-08	pos
131	M130T325	6-Hydroxyhexan-6-olide	130.049	325.388	130.063	5.01908	C6H10O3	C03241	[M]+	BioDeepDB	2.48824e-17	pos
132	M165T823	Eugenol	165.091	822.605	164.084	0.0233798	C10H12O2	C10453	[M+H]+	BioDeepDB	2.24516e-12	pos
133	M154T99	2,6-Dimethoxyphenol	154.059	99.438	154.063	28.9579	C8H10O3	C10787	[M]+	BioDeepDB	0.00011503	pos
134	M331T759	17alpha,21-Dihydroxypregnenolone	331.226	758.679	348.23	10.8564	C21H32O4	C05487	[M+H-H2O]+	BioDeepDB	5.7187e-10	pos
135	M277T770	13-OxoODE	277.216	769.91	294.219	14.8099	C18H30O3	C14765	[M+H-H2O]+	BioDeepDB	4.96911e-06	pos
136	M253T730	16-Oxopalmitate	253.216	729.605	270.219	14.0193	C16H30O3	C19614	[M+H-H2O]+	BioDeepDB	0.00113668	pos
137	M136T99	4-Hydroxyphenylacetaldehyde	136.048	98.8514	136.052	0.0921637	C8H8O2	C03765	[M]+	BioDeepDB	2.22762e-14	pos
138	M295T434	Aspartame	295.128	434.09	294.122	0.604576	C14H18N2O5	C11045	[M+H]+	BioDeepDB	1.12057e-20	pos
139	M120T352_1	Styrene Oxide	120.046	352.464	120.058	4.03249	C8H8O	C02083	[M]+	BioDeepDB	3.32245e-05	pos
140	M161T100	N5-Methyl-L-glutamine	161.092	100.064	160.085	0.137788	C6H12N2O3	C03153	[M+H]+	BioDeepDB	0.0732644	pos
141	M213T712	Dodecanedioic acid	213.149	712.215	230.152	10.7234	C12H22O4	C02678	[M+H-H2O]+	BioDeepDB	3.19972e-05	pos
142	M264T370	Thiamine aldehyde	264.082	370.085	263.097	0.635126	C12H15N4OS	C05856	[M+H]+	BioDeepDB	5.1635e-07	pos
143	M195T367	Dolichotheline	195.122	366.84	195.137	1.7321	C10H17N3O	C16696	[M]+	BioDeepDB	2.69387e-06	pos
144	M148T155	D-erythro-3-Methylmalate	148.042	154.903	148.037	5.67735	C5H8O5	C06032	[M]+	BioDeepDB	5.41395e-06	pos
145	M180T325	beta-D-Glucosamine	180.088	324.836	179.079	0.0279754	C6H13NO5	C08349	[M+H]+	BioDeepDB	0.00348729	pos
146	M131T105_3	N-Acetylputrescine	131.118	104.883	130.111	0.00253952	C6H14N2O	C02714	[M+H]+	BioDeepDB	0.00012822	pos
147	M160T306	(1H-Indol-3-yl)-N-methylmethanamine	160.108	306.397	160.1	0.941731	C10H12N2	C21602	[M]+	BioDeepDB	0.0139113	pos
148	M204T361	Bufotenin	204.123	360.635	204.126	0.221528	C12H16N2O	C08299	[M]+	BioDeepDB	1.18712e-11	pos
149	M167T98	Uric acid	167.02	98.4313	168.028	0.555983	C5H4N4O3	C00366	[M-H]-	BioDeepDB	3.98791e-06	neg
150	M279T810	Linoleic acid	279.197	810.062	280.24	0.213429	C18H32O2	C01595	[M-H]-	BioDeepDB	0.00239777	neg
151	M200T85_1	Cysteine-S-sulfate	199.968	84.5984	200.977	4.30092	C3H7NO5S2	C05824	[M-H]-	BioDeepDB	3.31404e-10	neg
152	M277T707	Dibutyl phthalate	277.144	707.124	278.152	1.4599	C16H22O4	C14214	[M-H]-	MoNA	9.23618e-13	neg
153	M116T383	Glutarate semialdehyde	116.049	383.006	116.047	17.623	C5H8O3	C03273	[M]-	MetaDNA	0.00456153	neg
154	M349T746	9S-hydroxy-11,15-dioxo-5Z,13E-prostadienoic acid	349.202	745.86	350.209	1.4159	C20H30O5	C04758	[M-H]-	MetaDNA	4.13955e-05	neg
155	M147T109	L-Glutamic acid	146.965	108.583	147.053	0.0385433	C5H9NO4	C00025	[M]-	BioDeepDB	0.000128406	neg
156	M159T35	Oxoadipic acid	158.977	35.0801	160.037	0.286884	C6H8O5	C00322	[M-H]-	BioDeepDB	5.1129e-07	neg
157	M391T727	Deoxycholic acid	391.213	726.975	392.293	2.71386	C24H40O4	C04483	[M-H]-	BioDeepDB	0.000151841	neg
158	M104T88	L-Serine	104.034	87.7673	105.043	0.191606	C3H7NO3	C00065	[M-H]-	BioDeepDB	7.8192e-21	neg
159	M213T186	Dethiobiotin	213.124	185.629	214.132	1.7508	C10H18N2O3	C01909	[M-H]-	BioDeepDB	0.000214476	neg
160	M137T100	Urocanic acid	137.034	100.228	138.043	0.849587	C6H6N2O2	C00785	[M-H]-	BioDeepDB	2.14039e-36	neg
161	M149T160	D-Lyxose	149.044	159.626	150.053	0.365601	C5H10O5	C00476	[M-H]-	BioDeepDB	4.09206e-06	neg
162	M464T564	Glycocholic acid	464.3	563.532	465.309	2.97141	C26H43NO6	C01921	[M-H]-	BioDeepDB	1.40422e-09	neg
163	M181T393	Mannitol	181.005	392.999	182.079	2.49908	C6H14O6	C00392	[M-H]-	BioDeepDB	1.0774e-09	neg
164	M367T623	Prostaglandin G2	367.211	622.771	368.22	3.05561	C20H32O6	C05956	[M-H]-	BioDeepDB	7.32767e-07	neg
165	M335T759	11b-PGF2a	335.223	758.97	354.241	1.20027	C20H34O5	C05959	[M-H2O-H]-	BioDeepDB	3.14858e-06	neg
166	M317T837	12-Keto-tetrahydro-leukotriene B4	317.212	837.281	336.23	1.53648	C20H32O4	C02165	[M-H2O-H]-	MoNA	0.194591	neg
167	M179T94	D-Mannose	179.055	94.204	180.063	1.40384	C6H12O6	C00159	[M-H]-	BioDeepDB	1.75585e-12	neg
168	M151T540	3-Hydroxyphenylacetic acid	151.039	539.837	152.047	6.27427	C8H8O3	C05593	[M-H]-	MoNA	1.63105e-07	neg
169	M220T102	N-Acetylmannosamine	220.082	101.725	221.09	0.0267453	C8H15NO6	C00645	[M-H]-	BioDeepDB	2.81713e-06	neg
170	M229T84_1	Ribose 1-phosphate	229.011	83.6612	230.019	2.68007	C5H11O8P	C00620	[M-H]-	MetaDNA	0.00120302	neg
171	M312T787	9,10-12,13-Diepoxyoctadecanoate	312.226	786.564	312.23	13.1361	C18H32O4	C14836	[M]-	MetaDNA	0.0130645	neg
172	M249T94_2	gamma-Glutamylcysteine	248.96	94.1623	250.062	0.559609	C8H14N2O5S	C00669	[M-H]-	BioDeepDB	2.59306e-13	neg
173	M147T185	trans-Cinnamate	146.965	185.452	148.052	0.0317019	C9H8O2	C00423	[M-H]-	BioDeepDB	7.67487e-14	neg
174	M193T84_1	D-Glucuronic Acid	193.034	83.7594	194.043	2.39691	C6H10O7	C00191	[M-H]-	BioDeepDB	9.82834e-29	neg
175	M93T87_2	Dimethyl sulfone	92.9267	86.6273	94.0089	1.44344	C2H6O2S	C11142	[M-H]-	BioDeepDB	9.52836e-05	neg
176	M103T126	gamma-Aminobutyric acid	102.955	125.723	103.063	0.628858	C4H9NO2	C00334	[M]-	BioDeepDB	8.78188e-07	neg
177	M89T222	Glyceraldehyde	88.9864	222.428	90.0317	3.62313	C3H6O3	C02154	[M-H]-	BioDeepDB	4.75553e-26	neg
178	M266T326	Deoxyguanosine	266.089	326.073	267.097	0.218678	C10H13N5O4	C00330	[M-H]-	BioDeepDB	5.8724e-32	neg
179	M289T98	Epiandrosterone	288.953	97.5202	290.225	0.00218807	C19H30O2	C07635	[M-H]-	BioDeepDB	4.77551e-06	neg
180	M204T383	L-Tryptophan	204.085	383.031	204.09	22.646	C11H12N2O2	C00078	[M]-	BioDeepDB	2.65662e-05	neg
181	M333T620	Nicotinamide ribotide	333.05	619.729	334.057	1.2721	C11H15N2O8P	C00455	[M-H]-	BioDeepDB	0.183234	neg
182	M191T84_1	Citric acid	191.019	84.2328	192.027	0.0300133	C6H8O7	C00158	[M-H]-	BioDeepDB	0.000162697	neg
183	M131T306	Glutaric acid	131.035	306.195	132.042	3.53618	C5H8O4	C00489	[M-H]-	BioDeepDB	0.00739715	neg
184	M121T512	Phenylethylamine	121.028	512.237	121.089	0.0137208	C8H11N	C05332	[M]-	BioDeepDB	1.3143e-21	neg
185	M221T658	N-Acetyl-D-glucosamine	221.085	658.308	221.09	23.3153	C8H15NO6	C00140	[M]-	BioDeepDB	0.041191	neg
186	M194T820	Methyl beta-D-galactoside	194.081	820.359	194.079	1.2199	C7H14O6	C03619	[M]-	BioDeepDB	4.77666e-05	neg
187	M117T77	Succinic acid	117.018	77.1821	118.027	0.608259	C4H6O4	C00042	[M-H]-	BioDeepDB	7.66815e-05	neg
188	M271T690	Naringenin	271.061	690.36	272.068	0.423126	C15H12O5	C00509	[M-H]-	BioDeepDB	3.25792e-05	neg
189	M363T834	GMP	363.215	834.456	363.058	1.25455	C10H14N5O8P	C00144	[M]-	BioDeepDB	2.62373e-05	neg
190	M176T213	N-Formyl-L-methionine	176.037	213.214	177.046	1.966	C6H11NO3S	C03145	[M-H]-	BioDeepDB	2.1825e-06	neg
191	M182T709	L-Iditol	182.075	709.463	182.079	20.5637	C6H14O6	C01507	[M]-	BioDeepDB	2.55549e-06	neg
192	M338T822	5,6-DHET	338.242	821.877	338.246	11.7237	C20H34O4	C14772	[M]-	BioDeepDB	2.57612e-05	neg
193	M250T833	Gemfibrozil	250.152	833.32	250.157	17.7621	C15H22O3	C07020	[M]-	BioDeepDB	0.00453115	neg
194	M313T755	9,10-DHOME	313.239	755.405	314.246	0.526665	C18H34O4	C14828	[M-H]-	MoNA	1.21093e-07	neg
195	M311T787_2	9(S)-HPODE	311.223	786.91	312.23	0.884712	C18H32O4	C14827	[M-H]-	MoNA	0.000211319	neg
196	M409T818	LysoPA(16:0/0:0)	409.236	817.996	410.243	0.0404947	C19H39O7P	C04036	[M-H]-	BioDeepDB	3.40639e-16	neg
197	M317T825	Hepoxilin B3	317.212	825.221	336.23	1.75948	C20H32O4	C14810	[M-H2O-H]-	BioDeepDB	0.00528809	neg
198	M131T364	L-Ribulose	131.035	363.774	150.053	1.42778	C5H10O5	C00310	[M-H2O-H]-	BioDeepDB	0.00344568	neg
199	M177T85	Gluconolactone	177.04	85.4948	178.048	5.18725	C6H10O6	C00198	[M-H]-	BioDeepDB	0.000947843	neg
200	M333T825_1	12-Keto-leukotriene B4	333.207	825.201	334.214	1.51236	C20H30O4	C05949	[M-H]-	BioDeepDB	2.07731e-06	neg
201	M303T815	6beta-Hydroxytestosterone	303.198	814.966	304.204	5.70799	C19H28O3	C14497	[M-H]-	BioDeepDB	0.0117455	neg
202	M267T793	Pentostatin	267.112	793.476	268.117	8.79637	C11H16N4O4	C02267	[M-H]-	BioDeepDB	1.55361e-07	neg
203	M339T838	Behenic acid	339.325	837.942	340.334	5.04752	C22H44O2	C08281	[M-H]-	MoNA	5.52396e-13	neg
204	M89T474	Hydroxypropionic acid	89.0228	474.357	90.0317	17.6657	C3H6O3	C01013	[M-H]-	MoNA	1.13383e-08	neg
205	M147T85_2	Citramalic acid	147.029	84.546	148.037	7.75408	C5H8O5	C00815	[M-H]-	MoNA	0.414227	neg
206	M324T84	N-Glycolylneuraminic acid	324.093	84.0835	325.101	1.57331	C11H19NO10	C03410	[M-H]-	MoNA	2.48111e-19	neg
207	M243T163	Pseudouridine	243.062	163.334	244.07	1.26168	C9H12N2O6	C02067	[M-H]-	MoNA	3.36161e-05	neg
208	M313T684	12,13-DHOME	313.238	684.417	314.246	1.286	C18H34O4	C14829	[M-H]-	mzCloud	0.00920792	neg
209	M121T567	Benzoate	121.028	567.44	122.037	14.9904	C7H6O2	C00180	[M-H]-	mzCloud	3.03279e-05	neg
